# Supplementary material for: Lead, Cadmium, and Arsenic in Edible Tissues of Guinea Pigs Raised in the Central Andes of Peru: Potential Human Health Risk?
Source: Vet Sci. 2025 Mar 21;12(4):292. doi: 10.3390/vetsci12040292 (PMC12031528; doi:10.3390/vetsci12040292)
Supplement: Supplementary file 1 [file vetsci-12-00292-s001.zip]

Archive with 3 entries (3 files):
- Lead, cadmium, and arsenic concentration in guinea pig meat and offal (mgkg).xlsx
- Supplementary material Arsenic.xlsx
- Supplementary material Pb and Cd.xlsx
