# Supplementary material for: Lead, Cadmium, and Arsenic in Edible Tissues of Guinea Pigs Raised in the Central Andes of Peru: Potential Human Health Risk?
Source: Vet Sci. 2025 Mar 21;12(4):292. doi: 10.3390/vetsci12040292 (PMC12031528; doi:10.3390/vetsci12040292)
Supplement: Supplementary file 1 [file vetsci-12-00292-s001.zip › Lead, cadmium, and arsenic concentration in guinea pig meat and offal (mgkg).xlsx]

## Sheet: Hoja1
Article: Lead, Cadmium, and Arsenic in Edible Tissues of Guinea Pigs Raised in the Central Andes of Peru: Potential Human Health Risk?
Supplementary Materials
Lead, cadmium, and arsenic concentration in guinea pig meat and offal (mg/kg).
Lead	Meat	Liver	Kitney	Heart	Lung		Cadmium	Meat	Liver	Kitney	Heart	Lung		Arsenic	Meat	Liver	Kitney	Heart	Lung
1	0.116	1.685	0.294	11.946	0.415		1	0	2.745	0	0.246	0		1	0	2.409	0	0	0
2	0.007	1.407	0.591	6.155	0.384		2	0	0.973	0.908	0.051	0.012		2	0	0.927	0.647	0	0
3	0.065	1.903	0.615	4.993	0.341		3	0	1.568	0.905	0	0		3	0	1.39	0.72	0	0
4	0.042	1.606	1.076	11.241	1.218		4	0	2.507	0.739	0	0.078		4	0	2.278	0.626	0	0
5	0	2.356	0.4115	3.277	2.01		5	0	0.783	0.759	0	0.941		5	0	0.775	0.6605	0	0
6	0.127	2.03	0.875	6.901	1.533		6	0	1.976	2.602	6.227	0.152		6	0	1.705	2.874	6.783	0
7	0.07	1.753	0.884	2.215	1.597		7	0	0.684	3.096	0	0.103		7	0	0.881	3.358	2.557	0
8	0.183	1.232	1.183	4.33	2.009		8	0	1.022	1.971	0	0.104		8	0	1.038	2.582	0	0
9	0.075	1.436	0.731	3.526	1.772		9	0	1.191	0.9	0	0.019		9	0	1.265	1.624	0	0
10	0	1.279	0.9915	1.2485	1.845		10	0.02	0.9995	2.3235	0	0.166		10	0	1.1805	2.975	0	0
The results of the analyses are as reported by the specialized laboratory.
