# Supplementary material for: Lead, Cadmium, and Arsenic in Edible Tissues of Guinea Pigs Raised in the Central Andes of Peru: Potential Human Health Risk?
Source: Vet Sci. 2025 Mar 21;12(4):292. doi: 10.3390/vetsci12040292 (PMC12031528; doi:10.3390/vetsci12040292)
Supplement: Supplementary file 1 [file vetsci-12-00292-s001.zip › Supplementary material Arsenic.xlsx]

## Sheet: As
EVALUATION OF THE PRESENCE OF ARSENIC IN GUINEA PIGS MEAT, AND RISK TO HUMAN HEALTH
							Edible component	grams	%	As ug/kg	ug As/ portion				Edible component	LMP-As, mg/kg
Per capita consumption of guinea pig meat per year, kg				0.66			Meat	749.5	93.6875	0	0				Meat	0.5
Consumption per day, kg				0.00180822			Liver	30.86	3.8575	1385	42.7411				Liver	0.5
Consumption per week, kg				0.0126575			Kidney	10.47	1.30875	1607	16.8253				Kidney	0.5
							Heart	4.85	0.60625	934	4.5299				Heart	0.5
							Lung	4.32	0.54	0	0				Lung	0.5
							TOTAL	800	100		64.0963
															TWI As, ug/kg pc	0.3
					As (ug/kg)	64.0963
Exposure to contaminant
Nutritional State - Peru. 2011. MINSA-CENAN (anthropometric n= 62600).
<10 n=12327, 10-19 n=14597, 20-29 n=7632, 30-39 n=7832, 40-49 n=7381, 50-59 n=5613, 60-69 n=3816, >70 n=3402										WI (ug/kg)			CALCULATED
Age (year)	Weight/sex (kg)		Contaminant ocurrence (CO)	Guinea pig consumption (kg/día)		As exposure/kg bw/day		As exposure/day		As exposure/week/sex		AS Reference TWI	As	As DRC		TQH
	Male	Female	CO As (ug/kg)	Male	Female	EC male	EC female	EC male	EC female	WI Male	WI Female	TWI	TWI	Male	Female
2	12.4	11.8	64.1	0.00180822	0.002	0.00934733	0.0108644	0.115907	0.1282	0.811348	0.8974	3.72	3.72	0.218104	0.241237	0.00564972
3	14.4	13.7	64.1	0.002	0.002	0.00890278	0.00935766	0.1282	0.1282	0.8974	0.8974	4.32	4.32	0.207731	0.207731	0.00486618
4	16.1	15.5	64.1	0.002	0.002	0.00796273	0.00827097	0.1282	0.1282	0.8974	0.8974	4.83	4.83	0.185797	0.185797	0.00430108
5	17.9	17.4	64.1	0.002	0.002	0.00716201	0.00736782	0.1282	0.1282	0.8974	0.8974	5.37	5.37	0.167114	0.167114	0.00383142
6	20.1	19.5	64.1	0.002	0.002	0.00637811	0.00657436	0.1282	0.1282	0.8974	0.8974	6.03	6.03	0.148823	0.148823	0.0034188
7	22	21.4	64.1	0.002	0.002	0.00582727	0.00599065	0.1282	0.1282	0.8974	0.8974	6.6	6.6	0.13597	0.13597	0.00311526
8	24.6	24	64.1	0.002	0.002	0.00521138	0.00534167	0.1282	0.1282	0.8974	0.8974	7.38	7.38	0.121599	0.121599	0.00277778
9	26.8	26.7	64.1	0.002	0.002	0.00478358	0.0048015	0.1282	0.1282	0.8974	0.8974	8.04	8.04	0.111617	0.111617	0.00249688
10	29.6	29.8	64.1	0.002	0.002	0.00433108	0.00430201	0.1282	0.1282	0.8974	0.8974	8.88	8.88	0.101059	0.101059	0.00223714
11	32.7	34.3	64.1	0.002	0.002	0.00392049	0.00373761	0.1282	0.1282	0.8974	0.8974	9.81	9.81	0.0914781	0.0914781	0.00194363
12	36.4	39.4	64.1	0.002	0.002	0.00352198	0.00325381	0.1282	0.1282	0.8974	0.8974	10.92	10.92	0.0821795	0.0821795	0.00169205
13	41.9	42.7	64.1	0.002	0.002	0.00305967	0.00300234	0.1282	0.1282	0.8974	0.8974	12.57	12.57	0.0713922	0.0713922	0.00156128
14	47.6	46.5	64.1	0.002	0.002	0.00269328	0.00275699	0.1282	0.1282	0.8974	0.8974	14.28	14.28	0.0628431	0.0628431	0.00143369
15	51.7	49.3	64.1	0.002	0.002	0.00247969	0.00260041	0.1282	0.1282	0.8974	0.8974	15.51	15.51	0.0578594	0.0578594	0.00135227
16	54.7	50.9	64.1	0.002	0.002	0.00234369	0.00251866	0.1282	0.1282	0.8974	0.8974	16.41	16.41	0.0546862	0.0546862	0.00130976
17	57.3	51.8	64.1	0.002	0.002	0.00223735	0.0024749	0.1282	0.1282	0.8974	0.8974	17.19	17.19	0.0522048	0.0522048	0.001287
18	58.9	53	64.1	0.002	0.002	0.00217657	0.00241887	0.1282	0.1282	0.8974	0.8974	17.67	17.67	0.0507866	0.0507866	0.00125786
19	59.6	52.5	64.1	0.002	0.002	0.00215101	0.0024419	0.1282	0.1282	0.8974	0.8974	17.88	17.88	0.0501902	0.0501902	0.00126984
20	60.3	53.5	64.1	0.002	0.002	0.00212604	0.00239626	0.1282	0.1282	0.8974	0.8974	18.09	18.09	0.0496075	0.0496075	0.00124611
21	62.2	54.7	64.1	0.002	0.002	0.00206109	0.00234369	0.1282	0.1282	0.8974	0.8974	18.66	18.66	0.0480922	0.0480922	0.00121877
22	62.4	55.1	64.1	0.002	0.002	0.00205449	0.00232668	0.1282	0.1282	0.8974	0.8974	18.72	18.72	0.047938	0.047938	0.00120992
23	62.7	55.1	64.1	0.002	0.002	0.00204466	0.00232668	0.1282	0.1282	0.8974	0.8974	18.81	18.81	0.0477087	0.0477087	0.00120992
24	63.3	56	64.1	0.002	0.002	0.00202528	0.00228929	0.1282	0.1282	0.8974	0.8974	18.99	18.99	0.0472565	0.0472565	0.00119048
25	65.6	56.4	64.1	0.002	0.002	0.00195427	0.00227305	0.1282	0.1282	0.8974	0.8974	19.68	19.68	0.0455996	0.0455996	0.00118203
26	65	57.9	64.1	0.002	0.002	0.00197231	0.00221416	0.1282	0.1282	0.8974	0.8974	19.5	19.5	0.0460205	0.0460205	0.00115141
27	65.7	58.4	64.1	0.002	0.002	0.00195129	0.00219521	0.1282	0.1282	0.8974	0.8974	19.71	19.71	0.0455302	0.0455302	0.00114155
28	65.2	57.7	64.1	0.002	0.002	0.00196626	0.00222184	0.1282	0.1282	0.8974	0.8974	19.56	19.56	0.0458793	0.0458793	0.0011554
29	66.7	59.5	64.1	0.002	0.002	0.00192204	0.00215462	0.1282	0.1282	0.8974	0.8974	20.01	20.01	0.0448476	0.0448476	0.00112045
30	66.3	59.6	64.1	0.002	0.002	0.00193363	0.00215101	0.1282	0.1282	0.8974	0.8974	19.89	19.89	0.0451181	0.0451181	0.00111857
31	67.1	60.2	64.1	0.002	0.002	0.00191058	0.00212957	0.1282	0.1282	0.8974	0.8974	20.13	20.13	0.0445802	0.0445802	0.00110742
32	67.7	58.9	64.1	0.002	0.002	0.00189365	0.00217657	0.1282	0.1282	0.8974	0.8974	20.31	20.31	0.0441851	0.0441851	0.00113186
33	67	60.4	64.1	0.002	0.002	0.00191343	0.00212252	0.1282	0.1282	0.8974	0.8974	20.1	20.1	0.0446468	0.0446468	0.00110375
34	66.8	60.1	64.1	0.002	0.002	0.00191916	0.00213311	0.1282	0.1282	0.8974	0.8974	20.04	20.04	0.0447804	0.0447804	0.00110926
35	66.5	59.3	64.1	0.002	0.002	0.00192782	0.00216189	0.1282	0.1282	0.8974	0.8974	19.95	19.95	0.0449825	0.0449825	0.00112423
36	67.2	61	64.1	0.002	0.002	0.00190774	0.00210164	0.1282	0.1282	0.8974	0.8974	20.16	20.16	0.0445139	0.0445139	0.0010929
37	66.2	59.2	64.1	0.002	0.002	0.00193656	0.00216554	0.1282	0.1282	0.8974	0.8974	19.86	19.86	0.0451863	0.0451863	0.00112613
38	67.6	60.7	64.1	0.002	0.002	0.00189645	0.00211203	0.1282	0.1282	0.8974	0.8974	20.28	20.28	0.0442505	0.0442505	0.0010983
39	67.8	61.6	64.1	0.002	0.002	0.00189086	0.00208117	0.1282	0.1282	0.8974	0.8974	20.34	20.34	0.04412	0.04412	0.00108225
40	69.3	61.6	64.1	0.002	0.002	0.00184993	0.00208117	0.1282	0.1282	0.8974	0.8974	20.79	20.79	0.043165	0.043165	0.00108225
41	68.5	62.9	64.1	0.002	0.002	0.00187153	0.00203816	0.1282	0.1282	0.8974	0.8974	20.55	20.55	0.0436691	0.0436691	0.00105988
42	67.6	61.9	64.1	0.002	0.002	0.00189645	0.00207108	0.1282	0.1282	0.8974	0.8974	20.28	20.28	0.0442505	0.0442505	0.00107701
43	67.6	62.4	64.1	0.002	0.002	0.00189645	0.00205449	0.1282	0.1282	0.8974	0.8974	20.28	20.28	0.0442505	0.0442505	0.00106838
44	68	62.2	64.1	0.002	0.002	0.00188529	0.00206109	0.1282	0.1282	0.8974	0.8974	20.4	20.4	0.0439902	0.0439902	0.00107181
45	66.6	61.2	64.1	0.002	0.002	0.00192492	0.00209477	0.1282	0.1282	0.8974	0.8974	19.98	19.98	0.0449149	0.0449149	0.00108932
46	68.2	62.3	64.1	0.002	0.002	0.00187977	0.00205778	0.1282	0.1282	0.8974	0.8974	20.46	20.46	0.0438612	0.0438612	0.00107009
47	67.7	63.2	64.1	0.002	0.002	0.00189365	0.00202848	0.1282	0.1282	0.8974	0.8974	20.31	20.31	0.0441851	0.0441851	0.00105485
48	67.5	63	64.1	0.002	0.002	0.00189926	0.00203492	0.1282	0.1282	0.8974	0.8974	20.25	20.25	0.044316	0.044316	0.0010582
49	67.5	61.9	64.1	0.002	0.002	0.00189926	0.00207108	0.1282	0.1282	0.8974	0.8974	20.25	20.25	0.044316	0.044316	0.00107701
50	67.6	60.7	64.1	0.002	0.002	0.00189645	0.00211203	0.1282	0.1282	0.8974	0.8974	20.28	20.28	0.0442505	0.0442505	0.0010983
51	67.9	60.8	64.1	0.002	0.002	0.00188807	0.00210855	0.1282	0.1282	0.8974	0.8974	20.37	20.37	0.044055	0.044055	0.00109649
52	68.9	61	64.1	0.002	0.002	0.00186067	0.00210164	0.1282	0.1282	0.8974	0.8974	20.67	20.67	0.0434156	0.0434156	0.0010929
53	66.9	62.5	64.1	0.002	0.002	0.00191629	0.0020512	0.1282	0.1282	0.8974	0.8974	20.07	20.07	0.0447135	0.0447135	0.00106667
54	66.2	60.3	64.1	0.002	0.002	0.00193656	0.00212604	0.1282	0.1282	0.8974	0.8974	19.86	19.86	0.0451863	0.0451863	0.00110558
55	67.8	60.6	64.1	0.002	0.002	0.00189086	0.00211551	0.1282	0.1282	0.8974	0.8974	20.34	20.34	0.04412	0.04412	0.00110011
56	66.4	59	64.1	0.002	0.002	0.00193072	0.00217288	0.1282	0.1282	0.8974	0.8974	19.92	19.92	0.0450502	0.0450502	0.00112994
57	65.8	59.7	64.1	0.002	0.002	0.00194833	0.0021474	0.1282	0.1282	0.8974	0.8974	19.74	19.74	0.045461	0.045461	0.00111669
58	65.7	58.8	64.1	0.002	0.002	0.00195129	0.00218027	0.1282	0.1282	0.8974	0.8974	19.71	19.71	0.0455302	0.0455302	0.00113379
59	64.5	60.7	64.1	0.002	0.002	0.0019876	0.00211203	0.1282	0.1282	0.8974	0.8974	19.35	19.35	0.0463773	0.0463773	0.0010983
60	64.8	59.2	64.1	0.002	0.002	0.0019784	0.00216554	0.1282	0.1282	0.8974	0.8974	19.44	19.44	0.0461626	0.0461626	0.00112613
61	64.4	57.3	64.1	0.002	0.002	0.00199068	0.00223735	0.1282	0.1282	0.8974	0.8974	19.32	19.32	0.0464493	0.0464493	0.00116347
62	65.2	59.2	64.1	0.002	0.002	0.00196626	0.00216554	0.1282	0.1282	0.8974	0.8974	19.56	19.56	0.0458793	0.0458793	0.00112613
63	64.6	58.8	64.1	0.002	0.002	0.00198452	0.00218027	0.1282	0.1282	0.8974	0.8974	19.38	19.38	0.0463055	0.0463055	0.00113379
64	61.7	57.1	64.1	0.002	0.002	0.0020778	0.00224518	0.1282	0.1282	0.8974	0.8974	18.51	18.51	0.0484819	0.0484819	0.00116754
65	64.4	56.4	64.1	0.002	0.002	0.00199068	0.00227305	0.1282	0.1282	0.8974	0.8974	19.32	19.32	0.0464493	0.0464493	0.00118203
66	62.9	56.3	64.1	0.002	0.002	0.00203816	0.00227709	0.1282	0.1282	0.8974	0.8974	18.87	18.87	0.047557	0.047557	0.00118413
67	64.2	58.1	64.1	0.002	0.002	0.00199688	0.00220654	0.1282	0.1282	0.8974	0.8974	19.26	19.26	0.046594	0.046594	0.00114745
68	64	57	64.1	0.002	0.002	0.00200312	0.00224912	0.1282	0.1282	0.8974	0.8974	19.2	19.2	0.0467396	0.0467396	0.00116959
69	62.7	55.9	64.1	0.002	0.002	0.00204466	0.00229338	0.1282	0.1282	0.8974	0.8974	18.81	18.81	0.0477087	0.0477087	0.00119261
70	59.3	54.5	64.1	0.002	0.002	0.00216189	0.00235229	0.1282	0.1282	0.8974	0.8974	17.79	17.79	0.0504441	0.0504441	0.00122324
71	61.5	52.9	64.1	0.002	0.002	0.00208455	0.00242344	0.1282	0.1282	0.8974	0.8974	18.45	18.45	0.0486396	0.0486396	0.00126024
72	61.7	50.7	64.1	0.002	0.002	0.0020778	0.0025286	0.1282	0.1282	0.8974	0.8974	18.51	18.51	0.0484819	0.0484819	0.00131492
73	59.2	51.8	64.1	0.002	0.002	0.00216554	0.0024749	0.1282	0.1282	0.8974	0.8974	17.76	17.76	0.0505293	0.0505293	0.001287
74	60.7	53.5	64.1	0.002	0.002	0.00211203	0.00239626	0.1282	0.1282	0.8974	0.8974	18.21	18.21	0.0492806	0.0492806	0.00124611
75	62.3	51.8	64.1	0.002	0.002	0.00205778	0.0024749	0.1282	0.1282	0.8974	0.8974	18.69	18.69	0.048015	0.048015	0.001287
76	58.2	50.9	64.1	0.002	0.002	0.00220275	0.00251866	0.1282	0.1282	0.8974	0.8974	17.46	17.46	0.0513975	0.0513975	0.00130976
77	60.1	49.7	64.1	0.002	0.002	0.00213311	0.00257948	0.1282	0.1282	0.8974	0.8974	18.03	18.03	0.0497726	0.0497726	0.00134138
78	60.7	50.3	64.1	0.002	0.002	0.00211203	0.00254871	0.1282	0.1282	0.8974	0.8974	18.21	18.21	0.0492806	0.0492806	0.00132538
79	58.2	52.4	64.1	0.002	0.002	0.00220275	0.00244656	0.1282	0.1282	0.8974	0.8974	17.46	17.46	0.0513975	0.0513975	0.00127226
80	56.3	52.9	64.1	0.002	0.002	0.00227709	0.00242344	0.1282	0.1282	0.8974	0.8974	16.89	16.89	0.053132	0.053132	0.00126024
81	59.1	47.6	64.1	0.002	0.002	0.0021692	0.00269328	0.1282	0.1282	0.8974	0.8974	17.73	17.73	0.0506148	0.0506148	0.00140056
82	59	47.6	64.1	0.002	0.002	0.00217288	0.00269328	0.1282	0.1282	0.8974	0.8974	17.7	17.7	0.0507006	0.0507006	0.00140056
83	54.7	51.5	64.1	0.002	0.002	0.00234369	0.00248932	0.1282	0.1282	0.8974	0.8974	16.41	16.41	0.0546862	0.0546862	0.0012945
84	56.6	48.9	64.1	0.002	0.002	0.00226502	0.00262168	0.1282	0.1282	0.8974	0.8974	16.98	16.98	0.0528504	0.0528504	0.00136333
85	55.6	49.5	64.1	0.002	0.002	0.00230576	0.0025899	0.1282	0.1282	0.8974	0.8974	16.68	16.68	0.053801	0.053801	0.0013468
Prom	57.8845	52.1905	64.1	0.00199772	0.002	0.00257995	0.00281573	0.128054	0.1282	0.896376	0.8974	17.3654	17.3654	0.0601989	0.0604743	0.00146424
Min	12.4	11.8	64.1	0.00180822	0.002	0.00184993	0.00202848	0.115907	0.1282	0.811348	0.8974	3.72	3.72	0.043165	0.043165	0.00105485
Max	69.3	63.2	64.1	0.002	0.002	0.00934733	0.0108644	0.1282	0.1282	0.8974	0.8974	20.79	20.79	0.218104	0.241237	0.00564972
Exposure to contaminants, in average consumption of guinea pig
Weights taken from: Nutritional Status Peru. 2011. MINSA-CENAN (anthropometry n= 62600)
Age (year)	TQH-As	Age (year)	TQH-As	Age (year)	TQH-As	Age (year)	TQH-As
2	0.00564972	25	0.00118203	48	0.0010582	71	0.00126024
3	0.00486618	26	0.00115141	49	0.00107701	72	0.00131492
4	0.00430108	27	0.00114155	50	0.0010983	73	0.001287
5	0.00383142	28	0.0011554	51	0.00109649	74	0.00124611
6	0.0034188	29	0.00112045	52	0.0010929	75	0.001287
7	0.00311526	30	0.00111857	53	0.00106667	76	0.00130976
8	0.00277778	31	0.00110742	54	0.00110558	77	0.00134138
9	0.00249688	32	0.00113186	55	0.00110011	78	0.00132538			EF=	76.5	Average lifespan in years
10	0.00223714	33	0.00110375	56	0.00112994	79	0.00127226			ED=	365
11	0.00194363	34	0.00110926	57	0.00111669	80	0.00126024			Wmilk=	g/día
12	0.00169205	35	0.00112423	58	0.00113379	81	0.00140056			Cmetal=	0.029	Pb
13	0.00156128	36	0.0010929	59	0.0010983	82	0.00140056			Cmetal=	0.007	Cd
14	0.00143369	37	0.00112613	60	0.00112613	83	0.0012945			Cmetal=	0.01	As
15	0.00135227	38	0.0010983	61	0.00116347	84	0.00136333			BW=	Peso
16	0.00130976	39	0.00108225	62	0.00112613	85	0.0013468			TA=	27922.5
17	0.001287	40	0.00108225	63	0.00113379					RfD Pb=	0.0035
18	0.00125786	41	0.00105988	64	0.00116754					RfD Cd=	0.001
19	0.00126984	42	0.00107701	65	0.00118203					RfD As=	0.0003
20	0.00124611	43	0.00106838	66	0.00118413
21	0.00121877	44	0.00107181	67	0.00114745
22	0.00120992	45	0.00108932	68	0.00116959
23	0.00120992	46	0.00107009	69	0.00119261
24	0.00119048	47	0.00105485	70	0.00122324
