# Supplementary material for: Lead, Cadmium, and Arsenic in Edible Tissues of Guinea Pigs Raised in the Central Andes of Peru: Potential Human Health Risk?
Source: Vet Sci. 2025 Mar 21;12(4):292. doi: 10.3390/vetsci12040292 (PMC12031528; doi:10.3390/vetsci12040292)
Supplement: Supplementary file 1 [file vetsci-12-00292-s001.zip › Supplementary material Pb and Cd.xlsx]

## Sheet: Data
EVALUATION OF THE PRESENCE OF LEAD, AND, CADMIUM IN GUINEA PIG MEAT - RISK TO HUMAN HEALTH
							Edible component	gramos	%	Pb ug/kg	ug Pb/ porción	Cd ug/kg	ug Cd/ porción					Edible component	LMP-Pb, mg/kg	LMP-Cd, mg/kg
Per capita consumption of guinea pig meat/year, kg				0.66			Meat	749.5	93.6875	69	51.7155	2	1.499					Meat	0.2	0.1
		Consumption per day, kg		0.00180822			Liver	30.86	3.8575	1669	51.5053	1445	44.5927					Liver	0.5	0.5
		Consumption per week, kg		0.0126575			Kidney	10.47	1.30875	765	8.00955	1420	14.8674					Kidney	0.5	1
							Heart	4.85	0.60625	5583	27.0775	652	3.1622		TWI Pb, ug/kg pc	0.0035		Heart	0.5	0.5
							Lung	4.32	0.54	1312	5.66784	158	0.68256		TWI Cd, ug/kg pc	0.001		Lung	0.5	0.5
							TOTAL	800	100		143.976		64.8039		TWI As, ug/kg pc	0.0003
																					TWI Pb, ug/kg pc	25
Exposure to contaminant								Pb (ug/kg)	143.976	Cd (ug/kg)	64.8039										TWI Cd, ug/kg pc	5.8
Nutritional State - Peru. 2011. MINSA-CENAN (antropometría n= 62600).
<10 n=12327, 10-19 n=14597, 20-29 n=7632, 30-39 n=7832, 40-49 n=7381, 50-59 n=5613, 60-69 n=3816, >70 n=3402
															WI (ug/kg)						CALCULATED
Age (year)	Weight/sex (kg)		Contaminant ocurrence		Meat consumption (kg/día)		Pb exposure/kg bw/day		Cd exposure/kg bw/day		Pb exposure/day		Cd exposure/day		Pb exposure/week/sex		Cd exposure/week/sex		Reference TWI		Pb	Cd		Pb DRC		Cd DRC		Pb	Cd	As	HI
	Male	Female	Pb (ug/kg)	Cd (ug/kg)	Male	Female	EC Male	EC Female	EC Male	EC Female	EC Male	EC Female	EC Male	EC Female	WI Male	WI Female	WI Male	WI Female	TWI Pb	TWI Cd	TWI	TWI		Male	Female	Male	Female	TQH	TQH	TQH
2	12.4	11.8	143.976	64.8039	0.00180822	0.00180822	0.0209951	0.0220627	0.00944997	0.00993047	0.26034	0.26034	0.11718	0.11718	1.82238	1.82238	0.820257	0.820257	310	71.92	310	71.92		0.00587864	0.00587864	0.0114051	0.0114051	0.00126969	0.00107267	0.00564972	0.00799208
3	14.4	13.7	143.976	64.8039	0.00180822	0.00180822	0.0180792	0.0190029	0.00813747	0.00855325	0.26034	0.26034	0.11718	0.11718	1.82238	1.82238	0.820257	0.820257	360	83.52	360	83.52		0.00506216	0.00506216	0.00982109	0.00982109	0.0010936	0.000923908	0.00486618	0.00688369
4	16.1	15.5	143.976	64.8039	0.00180822	0.00180822	0.0161702	0.0167961	0.00727823	0.00755997	0.26034	0.26034	0.11718	0.11718	1.82238	1.82238	0.820257	0.820257	402.5	93.38	402.5	93.38		0.00452765	0.00452765	0.00878408	0.00878408	0.000966606	0.000816615	0.00430108	0.0060843
5	17.9	17.4	143.976	64.8039	0.00180822	0.00180822	0.0145441	0.0149621	0.00654635	0.00673446	0.26034	0.26034	0.11718	0.11718	1.82238	1.82238	0.820257	0.820257	447.5	103.82	447.5	103.82		0.00407235	0.00407235	0.00790076	0.00790076	0.000861057	0.000727444	0.00383142	0.00541992
6	20.1	19.5	143.976	64.8039	0.00180822	0.00180822	0.0129522	0.0133508	0.00582983	0.00600921	0.26034	0.26034	0.11718	0.11718	1.82238	1.82238	0.820257	0.820257	502.5	116.58	502.5	116.58		0.00362662	0.00362662	0.007036	0.007036	0.000768328	0.000649104	0.0034188	0.00483624
7	22	21.4	143.976	64.8039	0.00180822	0.00180822	0.0118336	0.0121654	0.00532634	0.00547568	0.26034	0.26034	0.11718	0.11718	1.82238	1.82238	0.820257	0.820257	550	127.6	550	127.6		0.00331342	0.00331342	0.00642835	0.00642835	0.000700112	0.000591474	0.00311526	0.00440685
8	24.6	24	143.976	64.8039	0.00180822	0.00180822	0.0105829	0.0108475	0.0047634	0.00488248	0.26034	0.26034	0.11718	0.11718	1.82238	1.82238	0.820257	0.820257	615	142.68	615	142.68		0.00296322	0.00296322	0.00574893	0.00574893	0.000624266	0.000527397	0.00277778	0.00392944
9	26.8	26.7	143.976	64.8039	0.00180822	0.00180822	0.00971417	0.00975055	0.00437237	0.00438875	0.26034	0.26034	0.11718	0.11718	1.82238	1.82238	0.820257	0.820257	670	155.44	670	155.44		0.00271997	0.00271997	0.005277	0.005277	0.000561138	0.000474065	0.00249688	0.00353208
10	29.6	29.8	143.976	64.8039	0.00180822	0.00180822	0.00879526	0.00873623	0.00395877	0.0039322	0.26034	0.26034	0.11718	0.11718	1.82238	1.82238	0.820257	0.820257	740	171.68	740	171.68		0.00246267	0.00246267	0.00477783	0.00477783	0.000502765	0.000424749	0.00223714	0.00316465
11	32.7	34.3	143.976	64.8039	0.00180822	0.00180822	0.00796146	0.00759008	0.00358347	0.00341631	0.26034	0.26034	0.11718	0.11718	1.82238	1.82238	0.820257	0.820257	817.5	189.66	817.5	189.66		0.00222921	0.00222921	0.00432488	0.00432488	0.000436804	0.000369024	0.00194363	0.00274946
12	36.4	39.4	143.976	64.8039	0.00180822	0.00180822	0.00715219	0.00660761	0.00321922	0.0029741	0.26034	0.26034	0.11718	0.11718	1.82238	1.82238	0.820257	0.820257	910	211.12	910	211.12		0.00200261	0.00200261	0.00388526	0.00388526	0.000380264	0.000321257	0.00169205	0.00239357
13	41.9	42.7	143.976	64.8039	0.00180822	0.00180822	0.00621336	0.00609695	0.00279665	0.00274425	0.26034	0.26034	0.11718	0.11718	1.82238	1.82238	0.820257	0.820257	1047.5	243.02	1047.5	243.02		0.00173974	0.00173974	0.00337527	0.00337527	0.000350876	0.000296429	0.00156128	0.00220859
14	47.6	46.5	143.976	64.8039	0.00180822	0.00180822	0.00546932	0.0055987	0.00246176	0.00251999	0.26034	0.26034	0.11718	0.11718	1.82238	1.82238	0.820257	0.820257	1190	276.08	1190	276.08		0.00153141	0.00153141	0.00297108	0.00297108	0.000322202	0.000272205	0.00143369	0.0020281
15	51.7	49.3	143.976	64.8039	0.00180822	0.00180822	0.00503559	0.00528073	0.00226653	0.00237687	0.26034	0.26034	0.11718	0.11718	1.82238	1.82238	0.820257	0.820257	1292.5	299.86	1292.5	299.86		0.00140996	0.00140996	0.00273547	0.00273547	0.000303902	0.000256745	0.00135227	0.00191291
16	54.7	50.9	143.976	64.8039	0.00180822	0.00180822	0.00475941	0.00511473	0.00214222	0.00230215	0.26034	0.26034	0.11718	0.11718	1.82238	1.82238	0.820257	0.820257	1367.5	317.26	1367.5	317.26		0.00133264	0.00133264	0.00258544	0.00258544	0.000294349	0.000248675	0.00130976	0.00185278
17	57.3	51.8	143.976	64.8039	0.00180822	0.00180822	0.00454345	0.00502586	0.00204502	0.00226215	0.26034	0.26034	0.11718	0.11718	1.82238	1.82238	0.820257	0.820257	1432.5	332.34	1432.5	332.34		0.00127217	0.00127217	0.00246813	0.00246813	0.000289235	0.000244354	0.001287	0.00182059
18	58.9	53	143.976	64.8039	0.00180822	0.00180822	0.00442003	0.00491207	0.00198947	0.00221094	0.26034	0.26034	0.11718	0.11718	1.82238	1.82238	0.820257	0.820257	1472.5	341.62	1472.5	341.62		0.00123761	0.00123761	0.00240108	0.00240108	0.000282687	0.000238821	0.00125786	0.00177937
19	59.6	52.5	143.976	64.8039	0.00180822	0.00180822	0.00436812	0.00495885	0.0019661	0.00223199	0.26034	0.26034	0.11718	0.11718	1.82238	1.82238	0.820257	0.820257	1490	345.68	1490	345.68		0.00122307	0.00122307	0.00237288	0.00237288	0.000285379	0.000241096	0.00126984	0.00179632
20	60.3	53.5	143.976	64.8039	0.00180822	0.00180822	0.00431741	0.00486616	0.00194328	0.00219027	0.26034	0.26034	0.11718	0.11718	1.82238	1.82238	0.820257	0.820257	1507.5	349.74	1507.5	349.74		0.00120887	0.00120887	0.00234533	0.00234533	0.000280045	0.000236589	0.00124611	0.00176274
21	62.2	54.7	143.976	64.8039	0.00180822	0.00180822	0.00418553	0.00475941	0.00188392	0.00214222	0.26034	0.26034	0.11718	0.11718	1.82238	1.82238	0.820257	0.820257	1555	360.76	1555	360.76		0.00117195	0.00117195	0.00227369	0.00227369	0.000273901	0.000231399	0.00121877	0.00172407
22	62.4	55.1	143.976	64.8039	0.00180822	0.00180822	0.00417211	0.00472486	0.00187788	0.00212667	0.26034	0.26034	0.11718	0.11718	1.82238	1.82238	0.820257	0.820257	1560	361.92	1560	361.92		0.00116819	0.00116819	0.0022664	0.0022664	0.000271913	0.000229719	0.00120992	0.00171155
23	62.7	55.1	143.976	64.8039	0.00180822	0.00180822	0.00415215	0.00472486	0.00186889	0.00212667	0.26034	0.26034	0.11718	0.11718	1.82238	1.82238	0.820257	0.820257	1567.5	363.66	1567.5	363.66		0.0011626	0.0011626	0.00225556	0.00225556	0.000271913	0.000229719	0.00120992	0.00171155
24	63.3	56	143.976	64.8039	0.00180822	0.00180822	0.00411279	0.00464892	0.00185118	0.00209249	0.26034	0.26034	0.11718	0.11718	1.82238	1.82238	0.820257	0.820257	1582.5	367.14	1582.5	367.14		0.00115158	0.00115158	0.00223418	0.00223418	0.000267543	0.000226027	0.00119048	0.00168405
25	65.6	56.4	143.976	64.8039	0.00180822	0.00180822	0.00396859	0.00461595	0.00178627	0.00207765	0.26034	0.26034	0.11718	0.11718	1.82238	1.82238	0.820257	0.820257	1640	380.48	1640	380.48		0.00111121	0.00111121	0.00215585	0.00215585	0.000265645	0.000224424	0.00118203	0.0016721
26	65	57.9	143.976	64.8039	0.00180822	0.00180822	0.00400523	0.00449637	0.00180276	0.00202383	0.26034	0.26034	0.11718	0.11718	1.82238	1.82238	0.820257	0.820257	1625	377	1625	377		0.00112146	0.00112146	0.00217575	0.00217575	0.000258763	0.00021861	0.00115141	0.00162878
27	65.7	58.4	143.976	64.8039	0.00180822	0.00180822	0.00396255	0.00445787	0.00178356	0.0020065	0.26034	0.26034	0.11718	0.11718	1.82238	1.82238	0.820257	0.820257	1642.5	381.06	1642.5	381.06		0.00110951	0.00110951	0.00215257	0.00215257	0.000256548	0.000216739	0.00114155	0.00161484
28	65.2	57.7	143.976	64.8039	0.00180822	0.00180822	0.00399294	0.00451195	0.00179723	0.00203084	0.26034	0.26034	0.11718	0.11718	1.82238	1.82238	0.820257	0.820257	1630	378.16	1630	378.16		0.00111802	0.00111802	0.00216907	0.00216907	0.00025966	0.000219368	0.0011554	0.00163443
29	66.7	59.5	143.976	64.8039	0.00180822	0.00180822	0.00390314	0.00437546	0.00175682	0.0019694	0.26034	0.26034	0.11718	0.11718	1.82238	1.82238	0.820257	0.820257	1667.5	386.86	1667.5	386.86		0.00109288	0.00109288	0.00212029	0.00212029	0.000251805	0.000212732	0.00112045	0.00158498
30	66.3	59.6	143.976	64.8039	0.00180822	0.00180822	0.00392669	0.00436812	0.00176741	0.0019661	0.26034	0.26034	0.11718	0.11718	1.82238	1.82238	0.820257	0.820257	1657.5	384.54	1657.5	384.54		0.00109947	0.00109947	0.00213309	0.00213309	0.000251382	0.000212375	0.00111857	0.00158233
31	67.1	60.2	143.976	64.8039	0.00180822	0.00180822	0.00387988	0.00432458	0.00174634	0.0019465	0.26034	0.26034	0.11718	0.11718	1.82238	1.82238	0.820257	0.820257	1677.5	389.18	1677.5	389.18		0.00108637	0.00108637	0.00210765	0.00210765	0.000248877	0.000210258	0.00110742	0.00156655
32	67.7	58.9	143.976	64.8039	0.00180822	0.00180822	0.00384549	0.00442003	0.00173087	0.00198947	0.26034	0.26034	0.11718	0.11718	1.82238	1.82238	0.820257	0.820257	1692.5	392.66	1692.5	392.66		0.00107674	0.00107674	0.00208898	0.00208898	0.00025437	0.000214899	0.00113186	0.00160113
33	67	60.4	143.976	64.8039	0.00180822	0.00180822	0.00388567	0.00431026	0.00174895	0.00194006	0.26034	0.26034	0.11718	0.11718	1.82238	1.82238	0.820257	0.820257	1675	388.6	1675	388.6		0.00108799	0.00108799	0.0021108	0.0021108	0.000248053	0.000209562	0.00110375	0.00156137
34	66.8	60.1	143.976	64.8039	0.00180822	0.00180822	0.0038973	0.00433178	0.00175419	0.00194974	0.26034	0.26034	0.11718	0.11718	1.82238	1.82238	0.820257	0.820257	1670	387.44	1670	387.44		0.00109124	0.00109124	0.00211712	0.00211712	0.000249291	0.000210608	0.00110926	0.00156916
35	66.5	59.3	143.976	64.8039	0.00180822	0.00180822	0.00391488	0.00439022	0.0017621	0.00197605	0.26034	0.26034	0.11718	0.11718	1.82238	1.82238	0.820257	0.820257	1662.5	385.7	1662.5	385.7		0.00109617	0.00109617	0.00212667	0.00212667	0.000252654	0.000213449	0.00112423	0.00159033
36	67.2	61	143.976	64.8039	0.00180822	0.00180822	0.0038741	0.00426787	0.00174374	0.00192098	0.26034	0.26034	0.11718	0.11718	1.82238	1.82238	0.820257	0.820257	1680	389.76	1680	389.76		0.00108475	0.00108475	0.00210452	0.00210452	0.000245613	0.000207501	0.0010929	0.00154601
37	66.2	59.2	143.976	64.8039	0.00180822	0.00180822	0.00393262	0.00439763	0.00177008	0.00197938	0.26034	0.26034	0.11718	0.11718	1.82238	1.82238	0.820257	0.820257	1655	383.96	1655	383.96		0.00110113	0.00110113	0.00213631	0.00213631	0.000253081	0.00021381	0.00112613	0.00159302
38	67.6	60.7	143.976	64.8039	0.00180822	0.00180822	0.00385118	0.00428896	0.00173343	0.00193047	0.26034	0.26034	0.11718	0.11718	1.82238	1.82238	0.820257	0.820257	1690	392.08	1690	392.08		0.00107833	0.00107833	0.00209207	0.00209207	0.000246827	0.000208526	0.0010983	0.00155365
39	67.8	61.6	143.976	64.8039	0.00180822	0.00180822	0.00383982	0.00422629	0.00172831	0.00190227	0.26034	0.26034	0.11718	0.11718	1.82238	1.82238	0.820257	0.820257	1695	393.24	1695	393.24		0.00107515	0.00107515	0.00208589	0.00208589	0.000243221	0.000205479	0.00108225	0.00153095
40	69.3	61.6	143.976	64.8039	0.00180822	0.00180822	0.00375671	0.00422629	0.0016909	0.00190227	0.26034	0.26034	0.11718	0.11718	1.82238	1.82238	0.820257	0.820257	1732.5	401.94	1732.5	401.94		0.00105188	0.00105188	0.00204075	0.00204075	0.000243221	0.000205479	0.00108225	0.00153095
41	68.5	62.9	143.976	64.8039	0.00180822	0.00180822	0.00380058	0.00413895	0.00171065	0.00186295	0.26034	0.26034	0.11718	0.11718	1.82238	1.82238	0.820257	0.820257	1712.5	397.3	1712.5	397.3		0.00106416	0.00106416	0.00206458	0.00206458	0.000238194	0.000201233	0.00105988	0.00149931
42	67.6	61.9	143.976	64.8039	0.00180822	0.00180822	0.00385118	0.00420581	0.00173343	0.00189305	0.26034	0.26034	0.11718	0.11718	1.82238	1.82238	0.820257	0.820257	1690	392.08	1690	392.08		0.00107833	0.00107833	0.00209207	0.00209207	0.000242042	0.000204484	0.00107701	0.00152353
43	67.6	62.4	143.976	64.8039	0.00180822	0.00180822	0.00385118	0.00417211	0.00173343	0.00187788	0.26034	0.26034	0.11718	0.11718	1.82238	1.82238	0.820257	0.820257	1690	392.08	1690	392.08		0.00107833	0.00107833	0.00209207	0.00209207	0.000240102	0.000202845	0.00106838	0.00151132
44	68	62.2	143.976	64.8039	0.00180822	0.00180822	0.00382853	0.00418553	0.00172323	0.00188392	0.26034	0.26034	0.11718	0.11718	1.82238	1.82238	0.820257	0.820257	1700	394.4	1700	394.4		0.00107199	0.00107199	0.00207976	0.00207976	0.000240874	0.000203497	0.00107181	0.00151618
45	66.6	61.2	143.976	64.8039	0.00180822	0.00180822	0.00390901	0.00425392	0.00175945	0.0019147	0.26034	0.26034	0.11718	0.11718	1.82238	1.82238	0.820257	0.820257	1665	386.28	1665	386.28		0.00109452	0.00109452	0.00212348	0.00212348	0.00024481	0.000206822	0.00108932	0.00154096
46	68.2	62.3	143.976	64.8039	0.00180822	0.00180822	0.0038173	0.00417881	0.00171818	0.00188089	0.26034	0.26034	0.11718	0.11718	1.82238	1.82238	0.820257	0.820257	1705	395.56	1705	395.56		0.00106884	0.00106884	0.00207366	0.00207366	0.000240488	0.000203171	0.00107009	0.00151375
47	67.7	63.2	143.976	64.8039	0.00180822	0.00180822	0.00384549	0.0041193	0.00173087	0.00185411	0.26034	0.26034	0.11718	0.11718	1.82238	1.82238	0.820257	0.820257	1692.5	392.66	1692.5	392.66		0.00107674	0.00107674	0.00208898	0.00208898	0.000237063	0.000200277	0.00105485	0.00149219
48	67.5	63	143.976	64.8039	0.00180822	0.00180822	0.00385689	0.00413238	0.00173599	0.00185999	0.26034	0.26034	0.11718	0.11718	1.82238	1.82238	0.820257	0.820257	1687.5	391.5	1687.5	391.5		0.00107993	0.00107993	0.00209516	0.00209516	0.000237816	0.000200913	0.0010582	0.00149693
49	67.5	61.9	143.976	64.8039	0.00180822	0.00180822	0.00385689	0.00420581	0.00173599	0.00189305	0.26034	0.26034	0.11718	0.11718	1.82238	1.82238	0.820257	0.820257	1687.5	391.5	1687.5	391.5		0.00107993	0.00107993	0.00209516	0.00209516	0.000242042	0.000204484	0.00107701	0.00152353
50	67.6	60.7	143.976	64.8039	0.00180822	0.00180822	0.00385118	0.00428896	0.00173343	0.00193047	0.26034	0.26034	0.11718	0.11718	1.82238	1.82238	0.820257	0.820257	1690	392.08	1690	392.08		0.00107833	0.00107833	0.00209207	0.00209207	0.000246827	0.000208526	0.0010983	0.00155365
51	67.9	60.8	143.976	64.8039	0.00180822	0.00180822	0.00383416	0.0042819	0.00172577	0.0019273	0.26034	0.26034	0.11718	0.11718	1.82238	1.82238	0.820257	0.820257	1697.5	393.82	1697.5	393.82		0.00107357	0.00107357	0.00208282	0.00208282	0.000246421	0.000208183	0.00109649	0.0015511
52	68.9	61	143.976	64.8039	0.00180822	0.00180822	0.00377852	0.00426787	0.00170072	0.00192098	0.26034	0.26034	0.11718	0.11718	1.82238	1.82238	0.820257	0.820257	1722.5	399.62	1722.5	399.62		0.00105798	0.00105798	0.00205259	0.00205259	0.000245613	0.000207501	0.0010929	0.00154601
53	66.9	62.5	143.976	64.8039	0.00180822	0.00180822	0.00389148	0.00416544	0.00175156	0.00187487	0.26034	0.26034	0.11718	0.11718	1.82238	1.82238	0.820257	0.820257	1672.5	388.02	1672.5	388.02		0.00108961	0.00108961	0.00211396	0.00211396	0.000239718	0.000202521	0.00106667	0.00150891
54	66.2	60.3	143.976	64.8039	0.00180822	0.00180822	0.00393262	0.00431741	0.00177008	0.00194328	0.26034	0.26034	0.11718	0.11718	1.82238	1.82238	0.820257	0.820257	1655	383.96	1655	383.96		0.00110113	0.00110113	0.00213631	0.00213631	0.000248464	0.000209909	0.00110558	0.00156396
55	67.8	60.6	143.976	64.8039	0.00180822	0.00180822	0.00383982	0.00429604	0.00172831	0.00193366	0.26034	0.26034	0.11718	0.11718	1.82238	1.82238	0.820257	0.820257	1695	393.24	1695	393.24		0.00107515	0.00107515	0.00208589	0.00208589	0.000247234	0.00020887	0.00110011	0.00155621
56	66.4	59	143.976	64.8039	0.00180822	0.00180822	0.00392078	0.00441254	0.00176475	0.00198609	0.26034	0.26034	0.11718	0.11718	1.82238	1.82238	0.820257	0.820257	1660	385.12	1660	385.12		0.00109782	0.00109782	0.00212987	0.00212987	0.000253939	0.000214534	0.00112994	0.00159842
57	65.8	59.7	143.976	64.8039	0.00180822	0.00180822	0.00395653	0.0043608	0.00178084	0.00196281	0.26034	0.26034	0.11718	0.11718	1.82238	1.82238	0.820257	0.820257	1645	381.64	1645	381.64		0.00110783	0.00110783	0.0021493	0.0021493	0.000250961	0.000212019	0.00111669	0.00157967
58	65.7	58.8	143.976	64.8039	0.00180822	0.00180822	0.00396255	0.00442755	0.00178356	0.00199285	0.26034	0.26034	0.11718	0.11718	1.82238	1.82238	0.820257	0.820257	1642.5	381.06	1642.5	381.06		0.00110951	0.00110951	0.00215257	0.00215257	0.000254803	0.000215264	0.00113379	0.00160385
59	64.5	60.7	143.976	64.8039	0.00180822	0.00180822	0.00403628	0.00428896	0.00181674	0.00193047	0.26034	0.26034	0.11718	0.11718	1.82238	1.82238	0.820257	0.820257	1612.5	374.1	1612.5	374.1		0.00113016	0.00113016	0.00219261	0.00219261	0.000246827	0.000208526	0.0010983	0.00155365
60	64.8	59.2	143.976	64.8039	0.00180822	0.00180822	0.00401759	0.00439763	0.00180833	0.00197938	0.26034	0.26034	0.11718	0.11718	1.82238	1.82238	0.820257	0.820257	1620	375.84	1620	375.84		0.00112492	0.00112492	0.00218246	0.00218246	0.000253081	0.00021381	0.00112613	0.00159302
61	64.4	57.3	143.976	64.8039	0.00180822	0.00180822	0.00404254	0.00454345	0.00181956	0.00204502	0.26034	0.26034	0.11718	0.11718	1.82238	1.82238	0.820257	0.820257	1610	373.52	1610	373.52		0.00113191	0.00113191	0.00219602	0.00219602	0.000261473	0.000220899	0.00116347	0.00164584
62	65.2	59.2	143.976	64.8039	0.00180822	0.00180822	0.00399294	0.00439763	0.00179723	0.00197938	0.26034	0.26034	0.11718	0.11718	1.82238	1.82238	0.820257	0.820257	1630	378.16	1630	378.16		0.00111802	0.00111802	0.00216907	0.00216907	0.000253081	0.00021381	0.00112613	0.00159302
63	64.6	58.8	143.976	64.8039	0.00180822	0.00180822	0.00403003	0.00442755	0.00181393	0.00199285	0.26034	0.26034	0.11718	0.11718	1.82238	1.82238	0.820257	0.820257	1615	374.68	1615	374.68		0.00112841	0.00112841	0.00218922	0.00218922	0.000254803	0.000215264	0.00113379	0.00160385
64	61.7	57.1	143.976	64.8039	0.00180822	0.00180822	0.00421945	0.00455937	0.00189918	0.00205218	0.26034	0.26034	0.11718	0.11718	1.82238	1.82238	0.820257	0.820257	1542.5	357.86	1542.5	357.86		0.00118144	0.00118144	0.00229212	0.00229212	0.000262389	0.000221673	0.00116754	0.0016516
65	64.4	56.4	143.976	64.8039	0.00180822	0.00180822	0.00404254	0.00461595	0.00181956	0.00207765	0.26034	0.26034	0.11718	0.11718	1.82238	1.82238	0.820257	0.820257	1610	373.52	1610	373.52		0.00113191	0.00113191	0.00219602	0.00219602	0.000265645	0.000224424	0.00118203	0.0016721
66	62.9	56.3	143.976	64.8039	0.00180822	0.00180822	0.00413895	0.00462415	0.00186295	0.00208134	0.26034	0.26034	0.11718	0.11718	1.82238	1.82238	0.820257	0.820257	1572.5	364.82	1572.5	364.82		0.00115891	0.00115891	0.00224839	0.00224839	0.000266117	0.000224823	0.00118413	0.00167507
67	64.2	58.1	143.976	64.8039	0.00180822	0.00180822	0.00405514	0.00448089	0.00182523	0.00201686	0.26034	0.26034	0.11718	0.11718	1.82238	1.82238	0.820257	0.820257	1605	372.36	1605	372.36		0.00113544	0.00113544	0.00220286	0.00220286	0.000257872	0.000217858	0.00114745	0.00162318
68	64	57	143.976	64.8039	0.00180822	0.00180822	0.00406781	0.00456736	0.00183093	0.00205578	0.26034	0.26034	0.11718	0.11718	1.82238	1.82238	0.820257	0.820257	1600	371.2	1600	371.2		0.00113899	0.00113899	0.00220974	0.00220974	0.000262849	0.000222062	0.00116959	0.0016545
69	62.7	55.9	143.976	64.8039	0.00180822	0.00180822	0.00415215	0.00465724	0.00186889	0.00209624	0.26034	0.26034	0.11718	0.11718	1.82238	1.82238	0.820257	0.820257	1567.5	363.66	1567.5	363.66		0.0011626	0.0011626	0.00225556	0.00225556	0.000268021	0.000226432	0.00119261	0.00168706
70	59.3	54.5	143.976	64.8039	0.00180822	0.00180822	0.00439022	0.00477688	0.00197605	0.00215008	0.26034	0.26034	0.11718	0.11718	1.82238	1.82238	0.820257	0.820257	1482.5	343.94	1482.5	343.94		0.00122926	0.00122926	0.00238488	0.00238488	0.000274906	0.000232248	0.00122324	0.0017304
71	61.5	52.9	143.976	64.8039	0.00180822	0.00180822	0.00423317	0.00492136	0.00190536	0.00221511	0.26034	0.26034	0.11718	0.11718	1.82238	1.82238	0.820257	0.820257	1537.5	356.7	1537.5	356.7		0.00118529	0.00118529	0.00229957	0.00229957	0.000283221	0.000239273	0.00126024	0.00178273
72	61.7	50.7	143.976	64.8039	0.00180822	0.00180822	0.00421945	0.00513491	0.00189918	0.00231123	0.26034	0.26034	0.11718	0.11718	1.82238	1.82238	0.820257	0.820257	1542.5	357.86	1542.5	357.86		0.00118144	0.00118144	0.00229212	0.00229212	0.000295511	0.000249656	0.00131492	0.00186009
73	59.2	51.8	143.976	64.8039	0.00180822	0.00180822	0.00439763	0.00502586	0.00197938	0.00226215	0.26034	0.26034	0.11718	0.11718	1.82238	1.82238	0.820257	0.820257	1480	343.36	1480	343.36		0.00123134	0.00123134	0.00238891	0.00238891	0.000289235	0.000244354	0.001287	0.00182059
74	60.7	53.5	143.976	64.8039	0.00180822	0.00180822	0.00428896	0.00486616	0.00193047	0.00219027	0.26034	0.26034	0.11718	0.11718	1.82238	1.82238	0.820257	0.820257	1517.5	352.06	1517.5	352.06		0.00120091	0.00120091	0.00232988	0.00232988	0.000280045	0.000236589	0.00124611	0.00176274
75	62.3	51.8	143.976	64.8039	0.00180822	0.00180822	0.00417881	0.00502586	0.00188089	0.00226215	0.26034	0.26034	0.11718	0.11718	1.82238	1.82238	0.820257	0.820257	1557.5	361.34	1557.5	361.34		0.00117007	0.00117007	0.00227004	0.00227004	0.000289235	0.000244354	0.001287	0.00182059
76	58.2	50.9	143.976	64.8039	0.00180822	0.00180822	0.00447319	0.00511473	0.00201339	0.00230215	0.26034	0.26034	0.11718	0.11718	1.82238	1.82238	0.820257	0.820257	1455	337.56	1455	337.56		0.00125249	0.00125249	0.00242996	0.00242996	0.000294349	0.000248675	0.00130976	0.00185278
77	60.1	49.7	143.976	64.8039	0.00180822	0.00180822	0.00433178	0.00523822	0.00194974	0.00235774	0.26034	0.26034	0.11718	0.11718	1.82238	1.82238	0.820257	0.820257	1502.5	348.58	1502.5	348.58		0.0012129	0.0012129	0.00235314	0.00235314	0.000301456	0.000254679	0.00134138	0.00189752
78	60.7	50.3	143.976	64.8039	0.00180822	0.00180822	0.00428896	0.00517574	0.00193047	0.00232961	0.26034	0.26034	0.11718	0.11718	1.82238	1.82238	0.820257	0.820257	1517.5	352.06	1517.5	352.06		0.00120091	0.00120091	0.00232988	0.00232988	0.000297861	0.000251641	0.00132538	0.00187488
79	58.2	52.4	143.976	64.8039	0.00180822	0.00180822	0.00447319	0.00496832	0.00201339	0.00223625	0.26034	0.26034	0.11718	0.11718	1.82238	1.82238	0.820257	0.820257	1455	337.56	1455	337.56		0.00125249	0.00125249	0.00242996	0.00242996	0.000285923	0.000241556	0.00127226	0.00179974
80	56.3	52.9	143.976	64.8039	0.00180822	0.00180822	0.00462415	0.00492136	0.00208134	0.00221511	0.26034	0.26034	0.11718	0.11718	1.82238	1.82238	0.820257	0.820257	1407.5	326.54	1407.5	326.54		0.00129476	0.00129476	0.00251197	0.00251197	0.000283221	0.000239273	0.00126024	0.00178273
81	59.1	47.6	143.976	64.8039	0.00180822	0.00180822	0.00440507	0.00546932	0.00198273	0.00246176	0.26034	0.26034	0.11718	0.11718	1.82238	1.82238	0.820257	0.820257	1477.5	342.78	1477.5	342.78		0.00123342	0.00123342	0.00239295	0.00239295	0.000314756	0.000265915	0.00140056	0.00198123
82	59	47.6	143.976	64.8039	0.00180822	0.00180822	0.00441254	0.00546932	0.00198609	0.00246176	0.26034	0.26034	0.11718	0.11718	1.82238	1.82238	0.820257	0.820257	1475	342.2	1475	342.2		0.00123551	0.00123551	0.00239701	0.00239701	0.000314756	0.000265915	0.00140056	0.00198123
83	54.7	51.5	143.976	64.8039	0.00180822	0.00180822	0.00475941	0.00505514	0.00214222	0.00227533	0.26034	0.26034	0.11718	0.11718	1.82238	1.82238	0.820257	0.820257	1367.5	317.26	1367.5	317.26		0.00133264	0.00133264	0.00258544	0.00258544	0.00029092	0.000245777	0.0012945	0.0018312
84	56.6	48.9	143.976	64.8039	0.00180822	0.00180822	0.00459964	0.00532392	0.00207031	0.00239631	0.26034	0.26034	0.11718	0.11718	1.82238	1.82238	0.820257	0.820257	1415	328.28	1415	328.28		0.0012879	0.0012879	0.00249865	0.00249865	0.000306388	0.000258845	0.00136333	0.00192856
85	55.6	49.5	143.976	64.8039	0.00180822	0.00180822	0.00468237	0.00525939	0.00210755	0.00236726	0.26034	0.26034	0.11718	0.11718	1.82238	1.82238	0.820257	0.820257	1390	322.48	1390	322.48		0.00131106	0.00131106	0.00254359	0.00254359	0.000302674	0.000255708	0.0013468	0.00190518
Prom	57.8845	52.1905	143.976	64.8039	0.00180822	0.00180822	0.00526316	0.00571799	0.00236896	0.00257368	0.26034	0.26034	0.11718	0.11718	1.82238	1.82238	0.820257	0.820257	1447.11	335.73				0.00147368	0.00147368	0.00285909	0.00285909	0.000329067	0.000278005	0.00146424	0.00207131
Min	12.4	11.8	143.976	64.8039	0.00180822	0.00180822	0.00375671	0.0041193	0.0016909	0.00185411	0.26034	0.26034	0.11718	0.11718	1.82238	1.82238	0.820257	0.820257	310	71.92				0.00105188	0.00105188	0.00204075	0.00204075	0.000237063	0.000200277	0.00105485	0.00149219
Max	69.3	63.2	143.976	64.8039	0.00180822	0.00180822	0.0209951	0.0220627	0.00944997	0.00993047	0.26034	0.26034	0.11718	0.11718	1.82238	1.82238	0.820257	0.820257	1732.5	401.94				0.00587864	0.00587864	0.0114051	0.0114051	0.00126969	0.00107267	0.00564972	0.00799208
EF=	76.5	Logevidad media en años
ED=	365
Wmilk=	g/día
Cmetal=	0.029	Pb
Cmetal=	0.007	Cd
Cmetal=	0.01	As
BW=	Peso		CMetal, Body weight and Wmilk have already been explained above.
TA=	27922.5		EF: Exposure frequency
RfD Pb=	0.0035		ED: Exposure periods equivalent to the average longevity for an adult were considered to be 365 days per year and 70 years, respectively..
RfD Cd=	0.001		TA: Average useful life is 25,550 days.
RfD As=	0.0003		RfD: Oral reference dose. For Cd, Pb and As are 0.001, 0.0035 and 0.0003 mg/kg b.w/day, respectively (USEPA, 1989; USEPA, 1991; USEPA, 2011; USEPA, 2012; Castro-González et al., 2017).
